# Supplementary material for: Effects of treadmill exercise versus Flutter® on respiratory flow and sputum properties in adults with cystic fibrosis: a randomised, controlled, cross-over trial
Source: BMC Pulm Med. 2017 Jan 11;17:14. doi: 10.1186/s12890-016-0360-8 (PMC5225514; doi:10.1186/s12890-016-0360-8)
Supplement: Additional file 1. — Excel spreadsheet includes participant characteristics, treatment descriptors, and the results of interventions (respiratory flow and cough, sputum properties and subjective responses. (XLSX 65 kb) [file 12890_2016_360_MOESM1_ESM.xlsx]

## Sheet: demographics+Rx day order
		FEV1	FEV1	FVC	FVC	FEV1/FVC	MMEF	MMEF	TLC	TLC	VC	VC	IC	FRC	FRC	RV	RV	RV/TLC	VO2	VO2	VO2	Typical day VAS		Routine mucolytic	Routine airway clearance	Intervention order			Treadmill		Flutter
	Subject_ID	(L)	(% pred)	(L)	(%pred)		(L/s)	(% pred)	(L)	(% pred)	(L)	(% pred)	(L)	(L)	(% pred)	(L)	(% pred)	(%)	(L/min)	(mL/kg/min)	(% pred)	Expectoration	Congestion			Day 2	Day 3	Day 4	Speed	Incline	Tilt angle	Freq	Min Pressure	Max Pressure	Ave Pressure
	FlutEx_01	3.19	73	4.72	87	0.675847	1.79	38	6.9	98	4.88	90	3.55	3.35	86	2.02	119	29.2754	3.01853	44.3933	112.417	8.1	7.2	rhDNase+HS	exercise	treadmill	control	Flutter	6	6	10	17.5071	20	30	25
	FlutEx_02	2.31	55	3.47	66	0.665706	1.21	27	5.81	84	3.45	65	2.39	3.42	90	2.36	136	40.6196	2.01175	29.1562	75.908	7.2	3.6	rhDNase+HS	PEP+percussion; exercise	Flutter	control	treadmill	6	1	15	18.4	20	40	30
	FlutEx_03	2.43	66	4.15	85	0.585542	1.09	29	8.15	123	4.55	94	4.1	4.05	109	3.6	178	44.1718	2.68925	36.8375	108.922	3.3	6.1	nil	PEP+percussion; exercise	Flutter	control	treadmill	6.5	4	12	22.0384	20	80	50
	FlutEx_04	1.35	37	3.97	85	0.34005	0.35	9	7.55	120	4.16	89	3.5	4.05	120	3.39	182	44.9007	1.87557	24.3714	70.3766	6.4	6.7	HS	nil	Flutter	treadmill	control	4.8	0	5	19.4524	20	30	25
	FlutEx_05	1.08	28	3.57	73	0.302521	0.26	7	7.45	113	3.67	75	2.39	5.06	126	3.78	198	50.7383	1.42289	25.4111	72.2522	4.6	6	HS	PEP; exercise	control	Flutter	treadmill	4.3	0	5	15.2336	10	30	20
	FlutEx_06	2.07	48	4.52	83	0.457965	0.67	14	8.12	114	4.98	91	2.99	5.13	124	3.14	179	38.67	2.00522	33.8778	86.9776	6.9	8.9	rhDNase	PEP; exercise	Flutter	treadmill	control	6	0	0	20.2396	10	30	20
	FlutEx_07	0.9	33	2.05	60	0.439024	0.25	8	4.66	103	2.41	71	1.08	3.58	135	2.25	167	48.2833	1.04062	20.8	57.1052	7.2	3.4	HS	PEP	888	888	888	888	888	888	888	888	888	888
	FlutEx_08	1.27	28	3.74	66	0.339572	0.41	9	7.6	101	4.41	78	2.73	4.87	122	3.19	171	41.9737	1.49078	18.8778	48.4667	6.5	4.8	rhDNase	Flutter; exercise	Flutter	control	treadmill	6	0	0	15.7072	999	999	999
	FlutEx_09	1.06	32	1.93	46	0.549223	0.37	10	5.11	93	2.49	60	1.71	3.4	110	2.62	163	51.272	1.2154	21	52.3143	6.7	2.1	rhDNase+HS	PEP+percussion; exercise	control	Flutter	treadmill	5.5	0	5	17.1419	999	999	999
	FlutEx_10	2.3	61	3.85	81	0.597403	1.13	28	5.72	91	3.4	71	2.49	3.23	92	2.32	132	40.5594	2.38338	35.575	98.8744	7.5	5.7	rhDNase	PEP; exercise	treadmill	control	Flutter	5.7	3	10	19.0115	20	30	25
	FlutEx_11	1.45	53	2.25	64	0.644444	0.69	22	5.25	105	3.12	89	2.4	2.85	100	2.13	129	40.5714	1.543	25.9	76.809	7	6	rhDNase	PEP+percussion; exercise	Flutter	control	treadmill	5	1	10	17.9902	40	60	50
	FlutEx_12	1.14	38	2.48	64	0.459677	0.36	11	5.63	109	3.06	79	1.55	4.08	137	2.57	152	45.6483	1.36733	23.2	70.8613	9.8	0.8	HS	PEP+modified postural drainage	Flutter	treadmill	control	5	1	3	16.3037	20	40	30
	FlutEx_13	1.95	57	2.56	69	0.761719	1.58	42	4.4	93	2.84	76	2.1	2.3	103	1.56	159	35.4545	1.51336	28.4	70.0025	8.9	8.9	rhDNase	percussion; exercise	Flutter	control	treadmill	5.5	0	5	16.9787	20	30	25
	FlutEx_14	1.1	37	2.44	66	0.45082	0.27	8	5.32	111	2.66	72	2	3.32	117	2.66	192	50	1.30064	27.1	69.8634	9.3	3.9	rhDNase	PEP+percussion; exercise	treadmill	Flutter	control	5	2	10	15.6595	20	30	25
	FlutEx_15	1.32	33	2.5	51	0.528	0.39	9	6.58	103	3.47	70	1.96	4.62	129	3.11	190	47.2644	2.0946	33.3	87.9324	6.7	2.1	rhDNase+HS	PEP+percussion; exercise	control	treadmill	Flutter	5.5	5	5	18.2369	30	40	35
	FlutEx_16	2.71	81	3.64	88	0.744505	1.96	52	5.76	104	4.4	106	2.49	3.27	102	1.36	83	23.6111	2.25467	41.7	105.661	1.4	5.1	HS	exercise	Flutter	control	treadmill	6	6	5	18.151	30	40	35
	FlutEx_17	1	32	2.61	65	0.383142	0.24	7	6.62	115	2.99	74	1.97	4.65	133	3.63	191	54.8338	1.20327	24.1	68.7158	8	3.2	rhDNase	PEP+percussion; exercise	treadmill	control	Flutter	4	1	8	15.2363	20	30	25
	FlutEx_18	3.4	74	4.47	78	0.760626	2.69	55	6.91	92	5.26	91	3.43	3.48	83	1.65	91	23.8784	3.4824	50.5	127.012	4.6	3.1	HS	exercise	control	treadmill	Flutter	7	6	8	17.8339	999	999	999
	FlutEx_19	2.43	82	3.03	81	0.80198	2.57	75	4.68	91	3.5	94	2.26	2.42	80	1.18	73	25.2137	1.52457	29.0286	80.4428	7	6.2	rhDNase+HS	PEP; exercise	Flutter	control	treadmill	5	3	5	16.763	20	30	25
	FlutEx_20	0.98	40	1.6	51	0.6125	0.47	16	4	94	2.37	76	1.65	2.35	94	1.63	126	40.75	1.24164	24.8	71.3998	7.1	5.2	rhDNase+HS	PEP+percussion; exercise	Flutter	treadmill	control	4.5	3	8	16.6347	30	50	40
	FlutEx_21	2.38	86	3.41	98	0.697947	1.41	43	5.26	113	3.6	103	2.46	2.8	101	1.66	118	31.5589	1.91512	39.1	107.347	7.6	4.9	nil	PEP; exercise	Flutter	control	treadmill	5.5	7	10	17.6166	15	25	20
	FlutEx_22	2.26	55	3.77	76	0.599469	0.93	20	6.38	101	4.37	88	3.16	3.22	91	2.01	138	31.5047	1.946	33	82.998	4.4	3.3	HS	PEP+percussion; exercise	Flutter	control	treadmill	5.8	3	8	16.4625	20	40	30
	FlutEx_23	1.54	37	2.71	52	0.568266	0.67	15	6.86	100	2.92	56	2.52	4.34	115	3.94	225	57.4344	2.04	29.2	76.56	9.9	2.7	rhDNase	nil	control	Flutter	treadmill	5.5	2	10	15.0077	20	30	25
	FlutEx_24	1.58	39	2.78	58	0.568345	0.54	12	5.17	86	3.28	68	1.66	3.51	101	1.89	137	36.5571	1.49445	28.7	72.1831	3.4	7.5	rhDNase	PEP; exercise	control	treadmill	Flutter	5	1	8	17.6134	30	70	40
	FlutEx_25	2.01	62	2.98	75	0.674497	1.04	28	4.21	80	2.95	74	1.9	2.3	75	1.26	83	29.9287	1.738	36.2	90.9456	6.7	6	rhDNase+HS	Flutter/PEP+percussion; exercise	Flutter	control	treadmill	5.1	8	10	18.0593	20	80	50
	888=withdraw from trial
	999=data not collected

## Sheet: respiratory flow+cough
		Respiratory flow									Cough
		Control			Treadmill			Flutter			Control		Treadmill		Flutter
	Subject_ID	PIF	PEF	PEF:PIF	PIF	PEF	PEF:PIF	PIF	PEF	PEF:PIF	During Rx	During recovery	During Rx	During recovery	During Rx	During recovery
	FlutEx_01	50.1468	-54.7112	-1.09102	148.355	-157.592	-1.06226	100.433	-69.6567	-0.693561	2	1	6	6	16	7
	FlutEx_02	46.9524	-43.9622	-0.936315	136.3	-136.795	-1.00363	72.0815	-95.3222	-1.32242	5	0	7	2	20	2
	FlutEx_03	48.5846	-42.7374	-0.879649	165.964	-167.127	-1.00701	46.9905	-99.175	-2.11053	1	0	24	5	22	6
	FlutEx_04	51.5315	-45.0302	-0.873838	84.9105	-80.7082	-0.950509	125.534	-117.327	-0.934625	8	3	26	9	18	4
	FlutEx_05	46.4213	-30.8795	-0.665202	95.4111	-67.3807	-0.706214	89.2917	-124.275	-1.39179	4	0	3	1	25	2
	FlutEx_06	37.8578	-33.4482	-0.883521	93.5747	-101.083	-1.08024	104.798	-83.1563	-0.793488	2	2	0	1	25	4
	FlutEx_07	888	888	888	888	888	888	888	888	888	888	888	888	888	888	888
	FlutEx_08	52.4094	-39.6948	-0.757397	113.619	-94.2716	-0.829718	87.109	-106.351	-1.2209	3	5	10	2	26	4
	FlutEx_09	53.4978	-39.7691	-0.743378	83.8979	-65.4575	-0.780204	74.6902	-64.8918	-0.868813	6	5	3	1	17	2
	FlutEx_10	46.3672	-39.5618	-0.85323	98.1728	-91.6952	-0.934018	103.097	-81.1039	-0.786676	0	0	0	4	23	2
	FlutEx_11	30.62	-32.4917	-1.06113	75.3964	-72.0246	-0.955279	84.2484	-83.8086	-0.99478	5	1	3	1	19	2
	FlutEx_12	38.9341	-36.486	-0.937122	85.0501	-75.7393	-0.890527	49.8067	-96.05	-1.92846	0	4	6	2	23	1
	FlutEx_13	44.3826	-40.1263	-0.904101	91.7383	-89.1773	-0.972083	80.6921	-89.6135	-1.11056	0	1	2	2	17	1
	FlutEx_14	40.4434	-26.9033	-0.665208	122.424	-90.4484	-0.73881	85.8828	-70.8114	-0.824513	5	1	6	1	18	2
	FlutEx_15	37.2463	-45.254	-1.21499	104.123	-89.1707	-0.8564	102.039	-106.057	-1.03938	0	0	3	2	18	1
	FlutEx_16	35.2019	-27.9547	-0.794124	102.929	-96.1953	-0.934575	64.3294	-98.8433	-1.53652	1	0	1	0	30	1
	FlutEx_17	46.3204	-30.6408	-0.661498	79.4417	-65.0758	-0.819164	64.2267	-94.3633	-1.46922	3	2	5	1	25	7
	FlutEx_18	135.733	-110.716	-0.81569	161.025	-141.408	-0.878176	109.067	-96.5333	-0.885086	2	1	0	3	20	0
	FlutEx_19	37.2818	-32.8501	-0.88113	116.655	-107.773	-0.923864	126.894	-109.404	-0.862169	0	0	0	0	26	0
	FlutEx_20	39.1692	-32.0957	-0.819411	91.5203	-78.6838	-0.859742	60.1982	-87.9308	-1.46069	8	15	23	12	69	9
	FlutEx_21	40.921	-33.131	-0.809633	120.35	-94.9228	-0.788725	79.4214	-88.9256	-1.11967	0	0	5	20	35	2
	FlutEx_22	74.4593	-60.1646	-0.80802	151.077	-150.653	-0.99719	93.3167	-77.84	-0.834149	0	0	0	0	150	1
	FlutEx_23	37.5764	-34.555	-0.919594	115.888	-100.885	-0.87054	66.9033	-68.0733	-1.01749	6	10	15	10	48	5
	FlutEx_24	43.7071	-31.4333	-0.719182	91.7138	-70.7552	-0.771478	113.617	-89.4639	-0.787419	0	0	3	0	51	0
	FlutEx_25	50.5846	-33.1238	-0.65482	139.097	-132.381	-0.951721	87.0167	-98.3792	-1.13058	0	0	9	4	103	0
	888=withdraw from trial

## Sheet: sputum results
		Solid %												Mechanical impedance at 1rad/s									Mechanical impedance at 100rad/s
		Control				Treadmill				Flutter				Control			Treadmill			Flutter			Control			Treadmill			Flutter
	Subject_ID	pre	Rx/post	post+5	post+20	pre	Rx/post	post+5	post+20	pre	Rx/post	post+5	post+20	pre	Rx/post	post+20	pre	Rx/post	post+20	pre	Rx/post	post+20	pre	Rx/post	post+20	pre	Rx/post	post+20	pre	Rx/post	post+20
	FlutEx_01	2.93638	5.75139	2.54472	6.04982	5.36913	7.6661	3.46183	4.73373	6.28366	4.59082	5.0999	5.63063	9	13.7	8.9	5.9	8.2	9.4	14	8.6	7.2	149.1	141.1	114	94.2	113.4	112	153.4	116.5	102.4
	FlutEx_02	6.57895	6.55391	5.70144	7.81893	8.30258	6.50264	5.35322	8.91089	6.55738	4.0153	5.32205	6.49351	27.6	28.4	34.9	59.4	32.5	17.4	56.4	24	50.1	208.7	206.7	183.3	349.5	167.9	369.167	331.8	159.5	272.2
	FlutEx_03	10.2161	6.97248	8.85348	8.74439	9.80736	7.0626	6.32344	8.16327	6.64962	6.13027	5.39691	7.08812	23.7	23.2	33.2	26.2	17	14.1	19.9	17.8	26.3	165.6	162.7	222.9	180.4	155.7	139.6	181.3	169.6	197.2
	FlutEx_04	7.40741	5.0813	6.4194	9.54198	5.84551	4.22833	3.76898	4.46602	3.38409	6.22407	2.74657	8.95522	11	15.7	25.25	16.2	8.6	5.6	11.9	13.1	13.7	147.4	130.9	162.5	162.1	114.8	97.6	140.7	137.6	151.2
	FlutEx_05	4.84581	3.98323	4.19948	4.69314	2.60163	2.20994	1.67744	3.85321	5.11945	1.85185	4.15501	3.76238	5.7	6.5	5.4	5.3	8	6	7.4	1	3.5	84.1	98	91.24	89.6	109	105.1	106	51.1	73.6
	FlutEx_06	5.76271	7.02811	5.20095	6.3786	6.07344	6.08519	6.72269	5.97745	5.83333	8.61678	7.05009	8.4507	11.3961	14.2	13.8	15.3996	14.9	13.3372	36.9	37.01	23.9	121.615	136	138.4	150.553	140.3	159.025	220.3	209	194.3
	FlutEx_07	888	888	888	888	888	888	888	888	888	888	888	888	888	888	888	888	888	888	888	888	888	888	888	888	888	888	888	888	888	888
	FlutEx_08	10.9726	8.71795	10.515	11.0256	13.9216	13.4211	13.3208	13.5135	13.31	11.6022	11.4228	13.5238	88.85	110.71	82.17	83.96	75.53	45.85	59.09	59.1211	37.45	235.2	269.4	270.075	327.7	200.6	252.7	249.7	313.7	174.5
	FlutEx_09	6.40394	4.62428	7.25806	7.96586	5.76923	5.57769	4.39771	5.67951	4.62555	5.30452	4.83871	5.4878	14.5	11.2	22.4	24.11	8.564	15.92	10.47	16.35	15.62	148.5	109.3	162.3	127.7	107.9	140.5	114.9	171.5	134.2
	FlutEx_10	6.28803	4.24107	5.44933	5.74949	6.51341	6.52601	3.87597	3.42612	6.30252	5.23636	3.44086	5.29661	3.26475	4.068	14.24	41.06	39.7279	17.12	7.779	18.46	10.44	257.3	287.734	295.451	250.3	233.253	149.5	100.9	99.906	122
	FlutEx_11	9.52381	8.52018	7.03125	6.96429	13.3641	9.21569	8.11359	9.22099	8.96414	6.32911	7.6	12.5523	14.87	6.988	22.46	16	16.25	21.22	31.15	7.543	33.6	149.1	117.6	217.9	135.9	149.1	174.3	174.7	104.7	243.8
	FlutEx_12	7.52033	9.85915	4.64135	7.03259	7.87234	6.01202	4.98008	8.15789	5.81162	5.50098	7.82609	5.32688	15.2	28.1	46.99	12.87	13.04	9.594	9.113	15.67	10.86	167.6	182.1	293.5	151.3	139.5	112.3	112.2	150.4	136.3
	FlutEx_13	7.96813	8.37696	777	8.93137	14.971	15	9.3578	11.7978	8.62745	5.76923	5.36723	5.03145	25.08	29.15	20.89	33.12	32.0455	28.6843	18.23	13.54	13.65	221.4	278.3	167.6	182.5	170.071	192.77	162.2	154.5	152.9
	FlutEx_14	9.63115	6.47948	8.18713	7.12871	10.8225	7.99397	8.24742	9.42982	7.87402	7.01357	6.46388	5.96421	17.92	9.229	11.33	30.17	26.28	20.37	13.2	18.12	19.37	147.3	115.1	140.7	239.6	165.4	177.6	129.4	207.6	142.8
	FlutEx_15	5.86146	5.68862	777	8.00821	5.89255	6.98113	5.40541	9.15033	6.53871	5.4326	7.45921	8.11232	7.935	24.91	28.58	44.15	18.15	21.53	25	15.01	20.56	106.9	193.5	179.2	211.6	160.3	193.1	206.3	149.4	172.8
	FlutEx_16	1.86246	1.78042	777	2.19355	3.20022	3.20641	777	2.36686	1.55317	1.62037	777	2.33645	7.74456	9.65	7.943	1.11	2.78	16.9	12.4634	12.47	6.013	96.4872	107.9	109.5	48.47	71.06	126.6	168.762	167.1	100.5
	FlutEx_17	4.54545	5.74324	777	6.90377	6.92641	7.0229	8.28625	4.38799	5.99174	4.56026	3.33333	4.77707	4.556	7.075	9.306	18.99	8.987	6.223	6.502	11.52	5.962	78.62	109.8	122.6	174.8	113.5	103	96.62	142.2	93.1
	FlutEx_18	3.76238	3.7848	777	4.42177	4.96894	2.07254	777	1.90931	6.27706	2.27743	777	4.7619	14.35	17.8806	21.4398	8.84392	8.557	16.55	21.59	14.64	17.69	144.3	161.368	165.696	115.142	107.3	140.4	134.7	131.9	170.3
	FlutEx_19	8.86957	5.29661	777	7.97665	4.63378	7.47	777	7.18	7.87879	4.11765	777	7.6	14.8	12.5	19.01	26.13	27.24	27.67	15.23	23.14	20.22	68.09	166.6	78.1861	160.4	194.4	236.8	209.059	207	217.2
	FlutEx_20	12.4506	11.022	777	8.4048	8.25959	4.62777	777	6.4194	8.51	6.63	777	7.21831	17.46	26.7	24.11	20.85	25.24	13.43	42.84	12.07	36.42	170.9	209.5	188.3	165.7	235.9	151.3	396.7	392.792	265.1
	FlutEx_21	3.47349	5.89102	777	2.56024	1.25673	0.937082	777	0	2.39726	0.993789	2.55941	1.85529	11.29	16.27	8.644	11.45	3.793	12.34	9.971	1.753	16.39	108.9	144.7	124.1	106.2	75.73	132.2	116.2	56.77	143.3
	FlutEx_22	6.53465	5.60579	777	3.1746	5.44554	8.81764	777	10.8333	7.40741	3.42612	777	4.40252	20.53	18.56	17.68	12.85	21.12	28.37	20.27	16.59	9.357	195.8	135.7	139.5	125.1	155.8	205.4	157.9	162.6	119.2
	FlutEx_23	3.64026	2.96296	777	4.66786	2.92398	6.18956	777	5.58882	3.66197	3.96396	777	5.11811	6.106	7.37	12.65	8.101	10.71	15.41	9.087	10.82	7.619	108.2	97.39	120.5	118.4	116.8	135	143.3	139.3	103.3
	FlutEx_24	7.19557	6.29771	777	6.20301	5.70825	8.67159	777	4.53649	8.0786	5.88235	777	4.78088	8.181	8.292	17.14	11.35	7.006	5.751	11.15	14.59	22.72	111.4	104.9	134	127.3	93.05	100.5	118.5	130.4	167.7
	FlutEx_25	3.125	5.42495	777	8.00866	6.83625	4.25894	777	6.59134	4.64716	4.40729	777	4.79783	8.308	9.778	12.03	7.641	7.75	6.39	6.747	9.997	3.797	128.4	109.8	124.4	120.6	98.27	100.5	110.1	132.9	92.41
	777=did not expectorate sputum
	888=withdraw from trial

## Sheet: subjective scores
		Congestion VAS									Expectoration VAS
		Control			Treadmill			Flutter			Control			Treadmill			Flutter
	Subject_ID	Pre	Immed post Rx	20min post Rx	Pre	Immed post Rx	20min post Rx	Pre	Immed post Rx	20min post Rx	Pre	During Rx	20min post Rx	Pre	During Rx	20min post Rx	Pre	During Rx	20min post Rx
	FlutEx_01	6.4	6.8	7	4.5	6.2	7	7	7.8	8.1	3.4	4.4	4.7	3.6	3.5	4.8	2.4	6.8	4.3
	FlutEx_02	3.8	4	4	3.7	3.5	5.6	3.8	4	4.2	1.5	3.4	2.5	4.8	5.9	6.4	6.2	3.4	6.2
	FlutEx_03	2.9	2.6	2.7	6.5	5.6	7	3.9	4.9	5.7	5	4.1	4.4	2.1	4.9	5	6.6	1.9	2.3
	FlutEx_04	6.8	6.8	6.6	6.5	5	5.8	2.7	3.6	4	6.2	5.8	5.8	6.2	6.6	7.1	4.1	2.1	2.3
	FlutEx_05	8.6	8.6	8.6	2.8	4.8	4.8	7.6	7.8	8.1	2.4	3.6	3.5	8.8	6.5	6.3	3.7	6.1	4.2
	FlutEx_06	2.7	3	4.4	4.4	4.2	4.5	3.8	5.6	5.8	5.3	8.2	8.2	0.6	1.4	2.5	3	4.4	8.1
	FlutEx_07	888	888	888	888	888	888	888	888	888	888	888	888	888	888	888	888	888	888
	FlutEx_08	7	7	6.8	5.1	5.4	3.2	7.2	6.3	5.7	4	3.4	2.2	6	2.5	4.6	7	4.9	7.3
	FlutEx_09	0.5	1.6	2.6	3.2	3.6	2.5	2.5	2.4	2.5	8.5	8.2	7	7.2	8.3	7.6	7.8	7.6	7.8
	FlutEx_10	5.5	6.5	7.4	4.7	7	7.6	6.2	6.6	7.3	5.7	6.5	7.4	4.8	7.5	7.9	4.1	4.9	4.6
	FlutEx_11	5.7	7.3	7.7	6.1	8.4	9.5	3.9	5.5	8.9	4.9	6.7	7.2	4.5	7.3	9.7	5.8	8.5	9.8
	FlutEx_12	9.7	9.8	9.8	9.8	9.7	9.6	9.8	9.5	9.5	0.1	0.1	0.1	0.5	1.5	3.8	0.1	0.2	9.5
	FlutEx_13	8.6	8.5	8.4	8.8	7.5	7.7	8.3	7.7	7.3	8.4	9.3	9.5	9.4	6.7	7.4	10	6.2	8.2
	FlutEx_14	7.5	9	8.6	8.1	5.7	5.3	7.4	8.9	9.2	8.2	8.7	8.1	3.7	7.4	8.2	7.9	8.8	9.3
	FlutEx_15	8.2	8.2	7.8	8.6	9.2	8.9	8.9	8.9	9.1	1.9	2.3	2.4	1.1	0.9	2.2	1.9	3.1	3.5
	FlutEx_16	3.9	3.8	3.1	2.2	5.2	5.1	5.3	8	7.9	0.8	1.2	1.1	0.3	1.7	3.7	1.7	5.1	9.1
	FlutEx_17	3.2	3.5	2.5	3.7	4.5	5.5	3.5	6.7	7.2	1.8	3.5	4.9	3.5	5	6	6	6.4	5.7
	FlutEx_18	5	5.4	6.5	3	5.6	5	3.2	3.2	2.8	6.1	6.5	5	6.4	6.8	6.3	4.4427	3.5	6.1
	FlutEx_19	5.6	5.9	5.7	7.3	7.4	7.7	7	7.5	7.8	5.6	5.5	5.1	4.7	5.2	6	5	5.1	6.1
	FlutEx_20	7	6	5.6	5.8	5.7	7.2	4	6.2	6.6	6.3	7.2	6.4	5	4.4	6.4	5.1	5.4	6
	FlutEx_21	3.5	3.5	4.7	4.8	6.6	9.1	2.9	7.6	7.3	4.6	2.7	5.7	7	8.8	9.1	8.7	9.2	8.6
	FlutEx_22	8	7.2	7	8.9	7.9	8.6	7.7	6.7	7.8	7.4	8.83476	0.4	1.9	1.1	1.9	1.5	2.2	1.2
	FlutEx_23	8.4	8.5	8	9.6	9.1	6.6	6.3	8.9	8.9	3.5	3.1	3	2.2	3.9	6.4	9.2	1.7	5.4
	FlutEx_24	4.3	4.1	3.8	6.7	6.6	6.7	8.2	8.4	8.8	5.4	6.44699	5.4	5.8	6.7	5.3	7.9	9.5	7.5
	FlutEx_25	6.9	7	6.8	5.3	7.8	6.3	5.5	7.3	4.9	7.5	8.2	5.7	7.3	8.6	6.3	8.2	5	4.7
	888=withdraw from trial
